# Supplementary material for: Characterization of ADME Gene Variation in Colombian Population by Exome Sequencing
Source: Front Pharmacol. 2022 Jun 30;13:931531. doi: 10.3389/fphar.2022.931531 (PMC9280300; doi:10.3389/fphar.2022.931531)
Supplement: Supplementary file 3 [file Table4.xlsx]

## Sheet: Hoja1
Supplementary table 4. Ancestry inference from WES data
Sample ID	EthSEQ main annotation	EthSEQ type	EthSEQ contributions annotations
2354	EUR	CLOSEST	EUR(72.6%)	SAS(27.4%)
2428	SAS	CLOSEST	EUR(23.14%)	EAS(14.74%)	SAS(34.23%)	AFR(27.88%)
2600	SAS	CLOSEST	EUR(22.41%)	EAS(22.54%)	SAS(55.04%)
2679	AFR	INSIDE	NA
2682	SAS	CLOSEST	EUR(45.64%)	SAS(54.36%)
2716	SAS	CLOSEST	EUR(42.62%)	SAS(57.38%)
2759	EUR	INSIDE	NA
2805	SAS	CLOSEST	EUR(32.78%)	SAS(67.22%)
2815	SAS	CLOSEST	EUR(22.14%)	EAS(14.44%)	SAS(41.85%)	AFR(21.57%)
2827	AFR	CLOSEST	AFR(85.35%)	SAS(14.65%)
2839	AFR	CLOSEST	AFR(83.01%)	SAS(16.99%)
2875	SAS	CLOSEST	EUR(29.21%)	SAS(50.56%)	AFR(20.23%)
2901	SAS	INSIDE	NA
2904	EUR	CLOSEST	EUR(67.57%)	SAS(32.43%)
2913	SAS	CLOSEST	SAS(79.5%)	EUR(20.5%)
2922	SAS	CLOSEST	EUR(39.91%)	SAS(40.13%)	AFR(19.96%)
2960	AFR	CLOSEST	SAS(25.71%)	AFR(74.29%)
2961	SAS	CLOSEST	EUR(32.64%)	SAS(67.36%)
2965	AFR	CLOSEST	EUR(18.59%)	EAS(15.86%)	SAS(26.84%)	AFR(38.71%)
3003	AFR	INSIDE	NA
3014	SAS	INSIDE	NA
3030	SAS	CLOSEST	EUR(26.83%)	SAS(73.17%)
3032	SAS	CLOSEST	EUR(30.97%)	SAS(69.03%)
3041	SAS	CLOSEST	EUR(25.41%)	SAS(74.59%)
3052	SAS	CLOSEST	SAS(81.78%)	EUR(18.22%)
3061	SAS	CLOSEST	EUR(49.65%)	SAS(50.35%)
3078	AFR	CLOSEST	EUR(22.23%)	EAS(13.76%)	SAS(29.31%)	AFR(34.71%)
3100	EUR	CLOSEST	EUR(62.45%)	SAS(37.55%)
3105	SAS	CLOSEST	SAS(78.63%)	EUR(21.37%)
3122	SAS	CLOSEST	EUR(45.72%)	SAS(54.28%)
3131	SAS	CLOSEST	EUR(31%)	SAS(69%)
3137	EUR	CLOSEST	EUR(42.7%)	SAS(41.79%)	AFR(15.51%)
3165	SAS	CLOSEST	SAS(76.71%)	EUR(23.29%)
3169	EUR	CLOSEST	EUR(70.75%)	SAS(29.25%)
3199	AFR	INSIDE	NA
3209	SAS	CLOSEST	EUR(28.28%)	SAS(71.72%)
3211	SAS	CLOSEST	EUR(38.24%)	SAS(44.82%)	AFR(16.94%)
3216	EUR	CLOSEST	EUR(67.64%)	SAS(32.36%)
3220	EUR	CLOSEST	EUR(64.18%)	SAS(35.82%)
3232	SAS	INSIDE	NA
3236	SAS	CLOSEST	EUR(36.13%)	SAS(63.87%)
3240	AFR	CLOSEST	AFR(81.4%)	SAS(18.6%)
3245	SAS	CLOSEST	SAS(86.37%)	EUR(13.63%)
3266	AFR	INSIDE	NA
3272	EUR	CLOSEST	EUR(66.12%)	SAS(33.88%)
3293	SAS	INSIDE	NA
3294	AFR	INSIDE	NA
3309	SAS	CLOSEST	SAS(79.92%)	EUR(20.08%)
3329	AFR	CLOSEST	EUR(21.84%)	EAS(13.02%)	SAS(26.68%)	AFR(38.45%)
3344	EUR	CLOSEST	EUR(55.92%)	SAS(44.08%)
3349	SAS	CLOSEST	SAS(86.89%)	EUR(13.11%)
3354	EUR	CLOSEST	EUR(66.85%)	SAS(33.15%)
3356	SAS	CLOSEST	SAS(79.82%)	EUR(20.18%)
3357	SAS	CLOSEST	EUR(42.01%)	SAS(57.99%)
3362	SAS	CLOSEST	SAS(77.66%)	EUR(22.34%)
3363	SAS	CLOSEST	EUR(30.48%)	SAS(44.76%)	AFR(24.76%)
3370	EUR	CLOSEST	EUR(52.94%)	SAS(47.06%)
3380	EUR	CLOSEST	EUR(68.09%)	SAS(31.91%)
3381	SAS	CLOSEST	EUR(27.03%)	SAS(52.7%)	AFR(20.27%)
3384	SAS	INSIDE	NA
3397	AFR	CLOSEST	AFR(81.73%)	SAS(18.27%)
3398	SAS	CLOSEST	EUR(36.83%)	SAS(63.17%)
3445	SAS	CLOSEST	EUR(28.09%)	SAS(71.91%)
3452	SAS	CLOSEST	EUR(34.61%)	SAS(65.39%)
3455	EUR	CLOSEST	EUR(61.04%)	SAS(38.96%)
3461	AFR	CLOSEST	EUR(21.94%)	EAS(14.23%)	SAS(29.67%)	AFR(34.17%)
3470	EUR	CLOSEST	EUR(32.75%)	EAS(12.42%)	SAS(28.12%)	AFR(26.72%)
3474	SAS	CLOSEST	EUR(25.97%)	SAS(74.03%)
3476	SAS	CLOSEST	EUR(40.24%)	SAS(59.76%)
3483	SAS	CLOSEST	EUR(25.72%)	EAS(13.4%)	SAS(38.13%)	AFR(22.75%)
3484	EUR	INSIDE	NA
3494	EAS	CLOSEST	EAS(68.88%)	SAS(31.12%)
3499	SAS	INSIDE	NA
3501	EUR	CLOSEST	EUR(60.22%)	SAS(39.78%)
3505	SAS	INSIDE	NA
3510	EUR	CLOSEST	EUR(60.66%)	SAS(39.34%)
3518	SAS	CLOSEST	EUR(32.16%)	SAS(49.4%)	AFR(18.44%)
3523	SAS	CLOSEST	EUR(45.51%)	SAS(54.49%)
3531	EUR	CLOSEST	EUR(83.39%)	SAS(16.61%)
3532	SAS	CLOSEST	EUR(34.04%)	EAS(11.66%)	SAS(34.4%)	AFR(19.9%)
3533	EUR	INSIDE	NA
3542	SAS	CLOSEST	SAS(81.49%)	EUR(18.51%)
3544	EUR	CLOSEST	EUR(67.46%)	SAS(32.54%)
3546	SAS	INSIDE	NA
3548	SAS	CLOSEST	SAS(79.85%)	EUR(20.15%)
3550	SAS	CLOSEST	EUR(27.25%)	SAS(72.75%)
3553	SAS	CLOSEST	SAS(81.55%)	EUR(18.45%)
3558	SAS	CLOSEST	EUR(29.02%)	SAS(70.98%)
3561	SAS	CLOSEST	SAS(84.17%)	EUR(15.83%)
3565	SAS	CLOSEST	EUR(49.35%)	SAS(50.65%)
3567	SAS	CLOSEST	EUR(21.58%)	EAS(21.65%)	SAS(56.77%)
3568	SAS	CLOSEST	EUR(42.61%)	SAS(57.39%)
3574	SAS	CLOSEST	SAS(86.15%)	EUR(13.85%)
3579	SAS	CLOSEST	EUR(39.14%)	SAS(60.86%)
3580	SAS	CLOSEST	EUR(32.69%)	SAS(50.23%)	AFR(17.08%)
3582	AFR	CLOSEST	EUR(15.17%)	EAS(19.63%)	SAS(20.24%)	AFR(44.96%)
3583	SAS	CLOSEST	EUR(45.17%)	SAS(54.83%)
3587	SAS	CLOSEST	EUR(29.9%)	SAS(51.29%)	AFR(18.81%)
3589	AFR	CLOSEST	EUR(17.35%)	EAS(14.78%)	SAS(24.12%)	AFR(43.75%)
3595	SAS	CLOSEST	EUR(46.13%)	SAS(53.87%)
3596	SAS	CLOSEST	EUR(26.19%)	SAS(73.81%)
3599	SAS	CLOSEST	SAS(85.66%)	EUR(14.34%)
3601	SAS	CLOSEST	SAS(86.72%)	EUR(13.28%)
3602	AFR	CLOSEST	AFR(79.88%)	SAS(20.12%)
3603	EUR	INSIDE	NA
3604	SAS	CLOSEST	EUR(23.82%)	EAS(14.08%)	SAS(37.16%)	AFR(24.93%)
3607	EUR	CLOSEST	EUR(63.2%)	SAS(36.8%)
3617	SAS	CLOSEST	EUR(33.82%)	SAS(66.18%)
3618	EUR	CLOSEST	EUR(64.43%)	SAS(35.57%)
3619	EUR	CLOSEST	EUR(70.73%)	SAS(29.27%)
3624	SAS	CLOSEST	EUR(35.46%)	SAS(43.85%)	AFR(20.69%)
3625	SAS	INSIDE	NA
3626	SAS	CLOSEST	SAS(81.53%)	EUR(18.47%)
3628	SAS	INSIDE	NA
3633	SAS	INSIDE	NA
3636	SAS	CLOSEST	EUR(40.51%)	SAS(59.49%)
3643	SAS	CLOSEST	EUR(36.29%)	SAS(63.71%)
3644	SAS	CLOSEST	SAS(79.78%)	EUR(20.22%)
3648	EUR	CLOSEST	EUR(57.53%)	SAS(42.47%)
3649	SAS	CLOSEST	EUR(35.09%)	SAS(64.91%)
3653	SAS	INSIDE	NA
3656	SAS	CLOSEST	EUR(31.26%)	SAS(68.74%)
3661	AFR	CLOSEST	EUR(18.36%)	EAS(18.48%)	SAS(19.74%)	AFR(43.43%)
3664	EUR	INSIDE	NA
3673	EUR	CLOSEST	EUR(59.44%)	SAS(40.56%)
3680	EUR	CLOSEST	EUR(70.84%)	SAS(29.16%)
3694	AFR	CLOSEST	EUR(25.34%)	SAS(26.53%)	AFR(48.13%)
3702	EUR	CLOSEST	EUR(61.57%)	SAS(38.43%)
3703	AFR	CLOSEST	EAS(20.41%)	SAS(21.04%)	AFR(58.55%)
3704	SAS	CLOSEST	SAS(77.82%)	EUR(22.18%)
3706	AFR	CLOSEST	EUR(27.19%)	EAS(13.04%)	SAS(27.36%)	AFR(32.41%)
3707	SAS	CLOSEST	EUR(46.96%)	SAS(53.04%)
3715	EUR	CLOSEST	EUR(59.27%)	SAS(40.73%)
3730	EUR	CLOSEST	EUR(59.59%)	SAS(40.41%)
3735	SAS	CLOSEST	SAS(81.39%)	EUR(18.61%)
3737	SAS	CLOSEST	EUR(23.7%)	EAS(22.35%)	SAS(53.95%)
3740	SAS	CLOSEST	EUR(34.28%)	SAS(65.72%)
3743	SAS	CLOSEST	EUR(25.14%)	SAS(74.86%)
3748	EUR	CLOSEST	EUR(64.92%)	SAS(35.08%)
3752	SAS	CLOSEST	SAS(79.28%)	EUR(20.72%)
3761	SAS	CLOSEST	EUR(27.06%)	SAS(72.94%)
3764	EAS	CLOSEST	EAS(71.7%)	SAS(28.3%)
3774	EUR	CLOSEST	EUR(75.67%)	SAS(24.33%)
3775	EUR	CLOSEST	EUR(75.67%)	SAS(24.33%)
3785	SAS	CLOSEST	SAS(80.81%)	EUR(19.19%)
3787	AFR	INSIDE	NA
3797	EUR	INSIDE	NA
3803	SAS	INSIDE	NA
3805	SAS	CLOSEST	SAS(86.31%)	EUR(13.69%)
3813	AFR	CLOSEST	AFR(86.2%)	SAS(13.8%)
3819	SAS	CLOSEST	EUR(33.86%)	SAS(49.37%)	AFR(16.77%)
3824	SAS	INSIDE	NA
3829	SAS	CLOSEST	EUR(37.92%)	SAS(62.08%)
3831	SAS	INSIDE	NA
3835	AFR	INSIDE	NA
3839	AFR	CLOSEST	EUR(18.6%)	EAS(18.19%)	SAS(19.84%)	AFR(43.36%)
3841	AFR	INSIDE	NA
3843	SAS	CLOSEST	SAS(79.8%)	EUR(20.2%)
3851	SAS	INSIDE	NA
3853	SAS	CLOSEST	EUR(42.09%)	SAS(57.91%)
3855	AFR	CLOSEST	EAS(19.79%)	SAS(21.77%)	AFR(58.44%)
3859	SAS	INSIDE	NA
3861	SAS	CLOSEST	EUR(44.66%)	SAS(55.34%)
3862	AFR	CLOSEST	EUR(21.81%)	SAS(22.78%)	AFR(55.41%)
3874	SAS	CLOSEST	EUR(36.3%)	SAS(46.73%)	AFR(16.97%)
3877	EUR	CLOSEST	EUR(64.33%)	SAS(35.67%)
3886	SAS	CLOSEST	SAS(78.03%)	EUR(21.97%)
3893	SAS	CLOSEST	EUR(41.7%)	SAS(58.3%)
3894	EUR	INSIDE	NA
3899	EUR	CLOSEST	EUR(43.69%)	SAS(38.65%)	AFR(17.66%)
3902	EUR	INSIDE	NA
3917	EUR	INSIDE	NA
3920	EUR	INSIDE	NA
3940	SAS	CLOSEST	EUR(18.51%)	EAS(25.01%)	SAS(37.82%)	AFR(18.66%)
3945	SAS	CLOSEST	EUR(28.26%)	SAS(71.74%)
3947	SAS	INSIDE	NA
3956	SAS	CLOSEST	EUR(25.41%)	SAS(74.59%)
3964	AFR	INSIDE	NA
3974	SAS	CLOSEST	SAS(76.02%)	EUR(23.98%)
3999	SAS	INSIDE	NA
4001	SAS	CLOSEST	SAS(75.2%)	EUR(24.8%)
4003	SAS	INSIDE	NA
4007	AFR	INSIDE	NA
4011	SAS	INSIDE	NA
4016	AFR	CLOSEST	EUR(18.8%)	EAS(18.72%)	SAS(20.1%)	AFR(42.38%)
4017	SAS	CLOSEST	EUR(17.78%)	EAS(28.41%)	SAS(38.36%)	AFR(15.45%)
4021	SAS	INSIDE	NA
4029	SAS	INSIDE	NA
4030	SAS	CLOSEST	EUR(23.09%)	EAS(23.91%)	SAS(53%)
4032	SAS	CLOSEST	EUR(28.17%)	EAS(12.6%)	SAS(30.42%)	AFR(28.81%)
4033	AFR	CLOSEST	EUR(26.79%)	EAS(12.79%)	SAS(26.19%)	AFR(34.23%)
4059	SAS	CLOSEST	SAS(84.05%)	EUR(15.95%)
4062	SAS	CLOSEST	SAS(80.91%)	EUR(19.09%)
4066	SAS	CLOSEST	EUR(26.5%)	EAS(13.35%)	SAS(36.3%)	AFR(23.86%)
4071	SAS	INSIDE	NA
4072	SAS	CLOSEST	EUR(36.83%)	SAS(63.17%)
4075	EUR	INSIDE	NA
4077	AFR	CLOSEST	EUR(20.84%)	EAS(14.09%)	SAS(28.94%)	AFR(36.13%)
4082	SAS	CLOSEST	EUR(40.73%)	SAS(42.91%)	AFR(16.37%)
4085	EUR	INSIDE	NA
4086	SAS	CLOSEST	EUR(42.86%)	SAS(57.14%)
4094	SAS	CLOSEST	EUR(46.36%)	SAS(53.64%)
4095	SAS	CLOSEST	EUR(33.8%)	SAS(66.2%)
4097	SAS	INSIDE	NA
4101	SAS	CLOSEST	SAS(75.2%)	EUR(24.8%)
4106	SAS	CLOSEST	EUR(26.55%)	SAS(73.45%)
4111	EUR	INSIDE	NA
4113	SAS	CLOSEST	EUR(35.45%)	SAS(64.55%)
4118	SAS	CLOSEST	EUR(22.27%)	EAS(14.53%)	SAS(33.2%)	AFR(30%)
4119	SAS	CLOSEST	EUR(40.1%)	SAS(59.9%)
4130	SAS	INSIDE	NA
4144	SAS	INSIDE	NA
4145	SAS	CLOSEST	EUR(36.44%)	SAS(44.99%)	AFR(18.57%)
4150	SAS	CLOSEST	EUR(25.34%)	SAS(54.21%)	AFR(20.45%)
4165	SAS	CLOSEST	SAS(77.37%)	EUR(22.63%)
4166	AFR	INSIDE	NA
4173	SAS	CLOSEST	EUR(36.4%)	SAS(63.6%)
4175	AFR	CLOSEST	AFR(78.26%)	SAS(21.74%)
4182	SAS	CLOSEST	EUR(19.75%)	EAS(20.11%)	SAS(41.68%)	AFR(18.46%)
4183	SAS	INSIDE	NA
4189	SAS	CLOSEST	EUR(18.77%)	EAS(20.85%)	SAS(30.79%)	AFR(29.6%)
4195	SAS	CLOSEST	EUR(24.91%)	EAS(13.41%)	SAS(34.08%)	AFR(27.61%)
4197	SAS	CLOSEST	SAS(82.1%)	EUR(17.9%)
4203	SAS	INSIDE	NA
4212	EUR	CLOSEST	EUR(54.61%)	SAS(45.39%)
4215	SAS	CLOSEST	EUR(41.03%)	SAS(58.97%)
4248	SAS	CLOSEST	EUR(19.38%)	EAS(30.59%)	SAS(36.23%)	AFR(13.8%)
4250	EUR	CLOSEST	EUR(66.83%)	SAS(33.17%)
4251	EUR	CLOSEST	EUR(51.2%)	SAS(48.8%)
4306	AFR	INSIDE	NA
4343	SAS	CLOSEST	EUR(34.9%)	SAS(42.79%)	AFR(22.31%)
4370	SAS	CLOSEST	EUR(21.89%)	EAS(28.34%)	SAS(49.77%)
4378	EUR	CLOSEST	EUR(53.53%)	SAS(46.47%)
4380	EUR	CLOSEST	EUR(73.86%)	SAS(26.14%)
4385	SAS	CLOSEST	EUR(29.65%)	SAS(48.34%)	AFR(22.01%)
4388	SAS	CLOSEST	EUR(25.09%)	EAS(13.99%)	SAS(33.14%)	AFR(27.78%)
4406	SAS	CLOSEST	EUR(21.01%)	EAS(20.21%)	SAS(58.77%)
4415	SAS	CLOSEST	EUR(18.38%)	EAS(23.94%)	SAS(39.62%)	AFR(18.06%)
4416	SAS	INSIDE	NA
4417	SAS	CLOSEST	SAS(80.46%)	EUR(19.54%)
4418	SAS	INSIDE	NA
4432	SAS	CLOSEST	EUR(43.39%)	SAS(56.61%)
4436	EUR	CLOSEST	EUR(56.62%)	SAS(43.38%)
4439	SAS	INSIDE	NA
4440	SAS	INSIDE	NA
4445	SAS	CLOSEST	EUR(27.13%)	SAS(49.22%)	AFR(23.65%)
4448	AFR	INSIDE	NA
4454	EUR	CLOSEST	EUR(80.58%)	SAS(19.42%)
4460	SAS	CLOSEST	EUR(47.14%)	SAS(52.86%)
4465	SAS	INSIDE	NA
4470	SAS	CLOSEST	SAS(80.38%)	EUR(19.62%)
4473	EUR	CLOSEST	EUR(42.2%)	SAS(37.19%)	AFR(20.61%)
4483	SAS	INSIDE	NA
4489	SAS	CLOSEST	EUR(42.15%)	SAS(57.85%)
4493	SAS	INSIDE	NA
4497	SAS	CLOSEST	EUR(30.91%)	EAS(12.67%)	SAS(35.18%)	AFR(21.24%)
4504	EUR	CLOSEST	EUR(67.6%)	SAS(32.4%)
4510	EUR	INSIDE	NA
4513	SAS	CLOSEST	SAS(76.33%)	EUR(23.67%)
4517	SAS	CLOSEST	SAS(82.35%)	EUR(17.65%)
4523	SAS	CLOSEST	EUR(33.88%)	SAS(66.12%)
4526	SAS	INSIDE	NA
4537	SAS	INSIDE	NA
4538	EAS	CLOSEST	EAS(78.6%)	SAS(21.4%)
4543	AFR	CLOSEST	AFR(79.54%)	SAS(20.46%)
4544	EUR	CLOSEST	EUR(60.67%)	SAS(39.33%)
4548	EUR	CLOSEST	EUR(44.54%)	SAS(38.57%)	AFR(16.89%)
4549	SAS	CLOSEST	SAS(81.14%)	EUR(18.86%)
4550	EUR	INSIDE	NA
4558	SAS	CLOSEST	EUR(49.46%)	SAS(50.54%)
4583	SAS	CLOSEST	SAS(75.3%)	EUR(24.7%)
4585	SAS	CLOSEST	EUR(40.1%)	SAS(59.9%)
4591	SAS	CLOSEST	EUR(34.46%)	SAS(48.14%)	AFR(17.4%)
4595	EUR	CLOSEST	EUR(42.83%)	SAS(38.61%)	AFR(18.55%)
4610	SAS	CLOSEST	EUR(49.08%)	SAS(50.92%)
4616	SAS	CLOSEST	EUR(29.64%)	SAS(70.36%)
4627	SAS	CLOSEST	EUR(19.72%)	EAS(28.33%)	SAS(38.33%)	AFR(13.62%)
4628	SAS	INSIDE	NA
4635	SAS	CLOSEST	EUR(35.96%)	SAS(64.04%)
4637	SAS	CLOSEST	EUR(26.51%)	SAS(73.49%)
4640	SAS	CLOSEST	EUR(25.43%)	SAS(74.57%)
4643	EUR	CLOSEST	EUR(58.06%)	SAS(41.94%)
4644	SAS	CLOSEST	EUR(23.43%)	EAS(23.97%)	SAS(52.6%)
4651	AFR	CLOSEST	AFR(79.08%)	SAS(20.92%)
4652	AFR	INSIDE	NA
4661	SAS	CLOSEST	EUR(29.37%)	EAS(12.94%)	SAS(30.76%)	AFR(26.93%)
4662	EUR	INSIDE	NA
4669	SAS	INSIDE	NA
4671	SAS	CLOSEST	EUR(33.54%)	SAS(66.46%)
4672	SAS	CLOSEST	EUR(21.58%)	EAS(24.88%)	SAS(53.53%)
4674	AFR	CLOSEST	EUR(19.31%)	EAS(13.78%)	SAS(26.45%)	AFR(40.46%)
4677	SAS	CLOSEST	SAS(83.04%)	EUR(16.96%)
4683	SAS	CLOSEST	SAS(76.71%)	EUR(23.29%)
4688	SAS	CLOSEST	EUR(49.08%)	SAS(50.92%)
4696	AFR	CLOSEST	AFR(77.52%)	SAS(22.48%)
4698	SAS	CLOSEST	SAS(84.99%)	EUR(15.01%)
4699	EUR	CLOSEST	EUR(64.02%)	SAS(35.98%)
4701	SAS	INSIDE	NA
4706	SAS	CLOSEST	EUR(27.09%)	SAS(48.64%)	AFR(24.27%)
4713	SAS	CLOSEST	SAS(85.07%)	EUR(14.93%)
4716	SAS	INSIDE	NA
4717	SAS	CLOSEST	EUR(18.15%)	EAS(30.73%)	SAS(36.83%)
4719	SAS	CLOSEST	EUR(19.67%)	EAS(17.38%)	SAS(44.47%)
4730	SAS	INSIDE	NA
4734	SAS	CLOSEST	EUR(35.63%)	SAS(64.37%)
4735	SAS	CLOSEST	SAS(88.78%)	EUR(11.22%)
4743	SAS	CLOSEST	EUR(26.31%)	SAS(73.69%)
4744	AFR	INSIDE	NA
4750	SAS	INSIDE	NA
4752	SAS	CLOSEST	EUR(37.91%)	SAS(62.09%)
4756	EUR	CLOSEST	EUR(71.91%)	SAS(28.09%)
4759	SAS	CLOSEST	EUR(24.88%)	SAS(75.12%)
4760	AFR	CLOSEST	EUR(18.6%)	EAS(19.1%)	SAS(20.01%)	AFR(42.28%)
4765	EUR	CLOSEST	EUR(71.03%)	SAS(28.97%)
4779	EUR	INSIDE	NA
4782	SAS	INSIDE	NA
4783	SAS	INSIDE	NA
4784	EUR	CLOSEST	EUR(69.14%)	SAS(30.86%)
4795	SAS	INSIDE	NA
4799	AFR	CLOSEST	SAS(25.31%)	AFR(74.69%)
4801	SAS	INSIDE	NA
4805	SAS	INSIDE	NA
4812	AFR	CLOSEST	EUR(19.14%)	EAS(17.64%)	SAS(19.97%)	AFR(43.26%)
4821	AFR	CLOSEST	AFR(75.57%)	SAS(24.43%)
4826	SAS	CLOSEST	EUR(34.03%)	SAS(65.97%)
4827	SAS	CLOSEST	EUR(36.87%)	SAS(45.04%)	AFR(18.1%)
4832	SAS	INSIDE	NA
4835	EUR	CLOSEST	EUR(64.02%)	SAS(35.98%)
4880	SAS	CLOSEST	EUR(22.74%)	SAS(57.84%)	AFR(19.41%)
4884	EUR	CLOSEST	EUR(54.5%)	SAS(45.5%)
4898	EUR	INSIDE	NA
4899	SAS	INSIDE	NA
4904	SAS	INSIDE	NA
4916	SAS	INSIDE	NA
4917	EAS	CLOSEST	EAS(73.07%)	SAS(26.93%)
4922	SAS	INSIDE	NA
4925	SAS	CLOSEST	EUR(43.01%)	SAS(56.99%)
4927	EUR	CLOSEST	EUR(54.13%)	SAS(45.87%)
4929	AFR	CLOSEST	EUR(17.83%)	EAS(18.27%)	SAS(19.38%)	AFR(44.51%)
4932	EUR	CLOSEST	EUR(75.05%)	SAS(24.95%)
4933	SAS	CLOSEST	EUR(38.78%)	SAS(61.22%)
4983	SAS	INSIDE	NA
4984	SAS	CLOSEST	SAS(77.49%)	EUR(22.51%)
4985	SAS	CLOSEST	EUR(22.72%)	EAS(15.09%)	SAS(35.67%)	AFR(26.52%)
4987	AFR	CLOSEST	SAS(25.84%)	AFR(74.16%)
4997	SAS	CLOSEST	SAS(88.14%)	EUR(11.86%)
4998	SAS	INSIDE	NA
5003	AFR	INSIDE	NA
5013	SAS	CLOSEST	EUR(20.04%)	EAS(16.23%)	SAS(45.76%)	AFR(17.97%)
5015	AFR	CLOSEST	EUR(23.92%)	SAS(26.76%)	AFR(49.32%)
5016	SAS	INSIDE	NA
5016	SAS	INSIDE	NA
5020	EUR	CLOSEST	EUR(42.53%)	SAS(35.95%)	AFR(21.53%)
5022	SAS	CLOSEST	SAS(85.71%)	EUR(14.29%)
5023	SAS	CLOSEST	EUR(23.76%)	EAS(14.11%)	SAS(35.38%)	AFR(26.75%)
5024	AFR	INSIDE	NA
5037	EUR	INSIDE	NA
5045	SAS	INSIDE	NA
5047	EUR	CLOSEST	EUR(55.65%)	SAS(44.35%)
5048	SAS	CLOSEST	EUR(22.48%)	EAS(15.23%)	SAS(36.78%)	AFR(25.51%)
5060	SAS	INSIDE	NA
5061	SAS	CLOSEST	EUR(22.1%)	EAS(27.19%)	SAS(50.71%)
5064	EUR	CLOSEST	EUR(56.41%)	SAS(43.59%)
5069	SAS	INSIDE	NA
5072	EUR	CLOSEST	EUR(41.44%)	SAS(37.45%)	AFR(21.12%)
5098	SAS	CLOSEST	SAS(81.71%)	EUR(18.29%)
5099	AFR	CLOSEST	EUR(24.32%)	EAS(13.56%)	SAS(30.32%)	AFR(31.8%)
5106	SAS	CLOSEST	SAS(85.05%)	EUR(14.95%)
5107	EUR	CLOSEST	EUR(63.74%)	SAS(36.26%)
5111	AFR	CLOSEST	AFR(77.91%)	SAS(22.09%)
5112	SAS	CLOSEST	EUR(24.54%)	EAS(13.51%)	SAS(32.03%)	AFR(29.91%)
5114	SAS	INSIDE	NA
5123	SAS	CLOSEST	EUR(34.38%)	SAS(65.62%)
5150	AFR	INSIDE	NA
5156	EUR	CLOSEST	EUR(59.79%)	SAS(40.21%)
5202	SAS	CLOSEST	SAS(83.5%)	EUR(16.5%)
5203	SAS	CLOSEST	EUR(43.06%)	SAS(56.94%)
5204	AFR	INSIDE	NA
5205	EUR	CLOSEST	EUR(46.68%)	SAS(37.61%)	AFR(15.71%)
5206	EUR	CLOSEST	EUR(62.63%)	SAS(37.37%)
5209	SAS	CLOSEST	EUR(28.29%)	SAS(49.45%)	AFR(22.26%)
5210	AFR	CLOSEST	EUR(17.1%)	EAS(16.85%)	SAS(18.61%)	AFR(47.43%)
5211	SAS	CLOSEST	EUR(41.68%)	SAS(58.32%)
5212	EUR	CLOSEST	EUR(78.57%)	SAS(21.43%)
5217	AFR	CLOSEST	AFR(83.26%)	SAS(16.74%)
5218	AFR	CLOSEST	EUR(17.06%)	EAS(16.15%)	SAS(18.44%)	AFR(48.34%)
5220	EUR	CLOSEST	EUR(54.8%)	SAS(45.2%)
5221	AFR	CLOSEST	EUR(21.72%)	EAS(14.18%)	SAS(30.1%)	AFR(34%)
5222	SAS	CLOSEST	SAS(77.02%)	EUR(22.98%)
5229	AFR	CLOSEST	EUR(23.4%)	EAS(13.8%)	SAS(28.03%)	AFR(34.76%)
5230	EUR	CLOSEST	EUR(53.95%)	SAS(46.05%)
5231	SAS	CLOSEST	EUR(27.68%)	EAS(12.83%)	SAS(32.71%)	AFR(26.77%)
5232	SAS	INSIDE	NA
5234	SAS	CLOSEST	EUR(44%)	SAS(56%)
5237	SAS	CLOSEST	EUR(46.48%)	SAS(53.52%)
5239	EUR	CLOSEST	EUR(51.17%)	SAS(48.83%)
5243	EUR	INSIDE	NA
5244	SAS	INSIDE	NA
5247	SAS	INSIDE	NA
5250	SAS	CLOSEST	SAS(80.75%)	EUR(19.25%)
5251	SAS	CLOSEST	EUR(36.45%)	SAS(63.55%)
5270	SAS	CLOSEST	SAS(83.18%)	EUR(16.82%)
5274	SAS	CLOSEST	SAS(79.83%)	EUR(20.17%)
5278	SAS	CLOSEST	SAS(81.3%)	EUR(18.7%)
5311	EUR	CLOSEST	EUR(69.58%)	SAS(30.42%)
5320	SAS	CLOSEST	EUR(45.28%)	SAS(54.72%)
5330	EUR	CLOSEST	EUR(57.8%)	SAS(42.2%)
5346	SAS	INSIDE	NA
5361	SAS	INSIDE	NA
5372	AFR	INSIDE	NA
5382	SAS	CLOSEST	EUR(49.43%)	SAS(50.57%)
5397	SAS	INSIDE	NA
5400	EUR	INSIDE	NA
5402	AFR	INSIDE	NA
5418	SAS	CLOSEST	SAS(84.26%)	EUR(15.74%)
5432	SAS	CLOSEST	EUR(37.71%)	SAS(62.29%)
5441	SAS	INSIDE	NA
5445	EUR	CLOSEST	EUR(42.14%)	SAS(30.97%)	AFR(26.89%)
5446	SAS	CLOSEST	EUR(29.59%)	SAS(70.41%)
5447	SAS	CLOSEST	SAS(82.93%)	EUR(17.07%)
5448	EUR	INSIDE	NA
5450	SAS	INSIDE	NA
5454	SAS	CLOSEST	EUR(25.4%)	EAS(13.34%)	SAS(33.46%)	AFR(27.8%)
5460	SAS	CLOSEST	EUR(45.33%)	SAS(54.67%)
5467	SAS	INSIDE	NA
5490	EUR	CLOSEST	EUR(61.83%)	SAS(38.17%)
5491	AFR	CLOSEST	EUR(22.25%)	SAS(22.67%)	AFR(55.08%)
5502	SAS	CLOSEST	EUR(32.09%)	SAS(50.32%)	AFR(17.59%)
5514	EUR	CLOSEST	EUR(63.08%)	SAS(36.92%)
5519	SAS	CLOSEST	EUR(29.17%)	SAS(70.83%)
5522	SAS	CLOSEST	EUR(46.28%)	SAS(53.72%)
5530	AFR	INSIDE	NA
5535	SAS	INSIDE	NA
3575_3576	AFR	CLOSEST	AFR(84.63%)	SAS(15.37%)
5415_16	EUR	CLOSEST	EUR(64.57%)	SAS(35.43%)
TKHS	SAS	CLOSEST	SAS(80.64%)	EUR(19.36%)
INSIDE Individuals positioned inside an ethnic group set; CLOSEST individuals positioned outside all ethnic group sets; contributions annotations relative contribution of each group
